# Supplementary material for: CDK Inhibition Primes for Anti-PD-L1 Treatment in Triple-Negative Breast Cancer Models
Source: Cancers (Basel). 2022 Jul 11;14(14):3361. doi: 10.3390/cancers14143361 (PMC9322647; doi:10.3390/cancers14143361)
Supplement: Supplementary file 1 [file cancers-14-03361-s001.zip]

Archive with 1 entries (1 files):
- cancers-1712309-supplementary.pdf
